# Supplementary material for: Relevance of RNA N6-Methyladenosine Regulators for Pulmonary Fibrosis: Implications for Chronic Hypersensitivity Pneumonitis and Idiopathic Pulmonary Fibrosis
Source: Front Genet. 2022 Jul 14;13:939175. doi: 10.3389/fgene.2022.939175 (PMC9329921; doi:10.3389/fgene.2022.939175)
Supplement: Supplementary file 1 [file Table2.XLSX]

## Sheet: m6Acluster
ID	METTL3	METTL14	WTAP	VIRMA	ZC3H13	RBM15	CBLL1	YTHDC1	YTHDC2	YTHDF1	YTHDF2	YTHDF3	HNRNPC	FMR1	HNRNPA2B1	IGFBP1	IGFBP2	IGFBP3	RBMX	ELAVL1	IGF2BP1	ALKBH5	m6Acluster
GSM4560653_treat	3.94605	2.68664	5.11337	2.78729	1.99343	1.82655	1.60233	4.14939	0.837508	0.929829	4.75259	3.2818	7.14901	3.36856	7.64582	0.184477	6.05139	6.329	6.09349	3.44017	0.415941	4.38767	A
GSM4560654_treat	5.08759	3.49863	4.80752	2.60006	2.68079	2.05618	1.34832	4.80582	1.87568	0.998824	4.96982	2.01994	7.37361	4.70159	7.71785	0.192079	5.64394	4.55173	6.26877	3.32707	0.427144	3.98033	A
GSM4560655_treat	4.14968	2.41778	4.2972	2.5947	2.09247	1.77696	1.52429	4.27551	1.13108	1.1289	4.22319	1.56199	6.86431	3.68315	7.26556	0.225649	5.59054	5.43599	5.98721	3.27803	0.225248	3.9041	A
GSM4560656_treat	5.1964	3.3218	4.80243	2.55564	2.75849	2.23399	2.10525	5.27157	2.36468	1.04362	4.99495	2.06963	7.16441	4.78777	7.81522	0.234662	6.63489	5.86729	6.57384	3.28874	0.320093	3.97388	A
GSM4560657_treat	4.20247	2.56136	4.16365	2.54605	2.15	1.8223	1.41212	3.94416	1.14203	1.0181	4.3526	1.35013	6.94671	3.46846	7.25725	0	5.77599	4.62395	5.5805	3.36649	0.145552	3.51665	A
GSM4560658_treat	4.87416	3.02887	4.61579	2.97759	2.65551	2.2115	2.00016	5.00887	1.9385	0.846307	4.55192	2.09876	7.05362	4.56171	7.50261	0.10799	4.88141	2.90822	6.31275	3.20611	0.326406	3.44463	A
GSM4560659_treat	4.42629	2.82315	4.19755	2.40387	2.16371	1.41394	1.90046	4.30962	1.25118	0.831716	4.39309	1.46165	6.88113	3.8758	7.33779	0	6.91301	5.76007	5.82308	3.29278	0.147156	3.91389	A
GSM4560660_treat	3.60984	3.15296	4.67401	2.45193	2.3975	2.01675	1.31433	4.45526	0.869932	0.531261	4.68862	0.917451	7.37083	3.71595	7.34993	0	6.20356	5.74912	5.98805	3.47031	0.178873	3.39613	A
GSM4560662_treat	4.70517	2.25074	4.57231	2.84074	2.26976	1.88899	1.32828	4.55712	1.27782	1.19886	4.50957	1.9418	6.76792	3.95839	7.4057	0.0580637	5.72383	4.0396	5.93133	3.13229	0.093658	3.85292	A
GSM4560664_treat	4.2343	2.91041	4.62021	2.73858	2.33439	1.52083	1.61862	4.56519	1.31269	1.37125	4.60412	1.78283	7.34773	3.78907	7.57185	0	6.63346	6.04505	5.98977	3.78282	0.207684	3.97419	A
GSM4560790_treat	3.83661	2.04237	5.00223	2.68237	1.9573	1.66724	1.09466	4.04115	0.754501	1.00038	4.80949	2.2945	6.8594	3.45638	7.18145	0	5.87344	5.65406	5.68687	3.0884	0.143511	4.5286	A
GSM4560591_treat	4.01007	2.42753	4.39016	2.9836	2.13408	1.51478	0.578188	4.1183	0.751636	0.70651	4.49557	1.75561	6.70041	3.34221	7.13504	0.0804588	5.69914	4.5738	5.6251	3.05759	0.142845	4.21793	A
GSM4560791_treat	5.07796	2.44024	4.41745	2.98562	2.45193	1.32265	0.587748	4.66703	1.46268	0.846963	4.32124	2.19164	6.78153	4.13042	7.26285	0	5.20309	5.71259	6.15381	2.63698	0.539929	4.04577	A
GSM4560635_treat	2.14426	1.63636	4.65738	1.88125	1.20685	1.15866	1.13259	2.71843	0.250246	0.259449	3.33639	1.14981	6.2706	2.09192	5.987	0.0556741	4.9552	4.14715	4.33393	2.8213	0.0305755	2.46625	B
GSM4560666_treat	4.71427	2.58251	4.18936	2.55667	2.189	1.54669	1.26961	4.57703	1.63797	1.02663	4.24603	1.47595	6.69355	4.20846	7.30109	0	6.62367	5.51775	5.95913	3.17585	0.224662	3.35015	A
GSM4560789_treat	4.24988	2.38913	4.4222	2.67817	2.3429	1.84276	1.12379	4.47864	1.48875	0.809868	4.5684	1.34527	6.90003	4.03968	7.46717	0.124632	4.6286	4.36301	5.71911	3.00335	0.170608	3.85765	A
GSM4560668_treat	4.7229	2.0958	4.12591	3.00901	2.11009	1.74549	1.54794	4.21693	1.20922	1.29162	4.21893	1.39568	6.69508	3.69802	7.2249	0	5.87662	5.26092	5.6576	2.80888	0.0385049	4.23232	A
GSM4560587_treat	3.23384	2.03436	4.9843	2.58784	1.75992	1.88067	1.23335	4.02372	0.626586	0.911189	4.33302	1.89003	6.94142	3.66786	6.82205	0	6.6228	5.95956	5.48147	3.2092	0.0431935	4.42062	A
GSM4560669_treat	4.69876	1.94669	4.48659	3.74055	1.59354	1.50301	0.372559	3.95405	0.578581	1.14564	4.46045	2.49493	6.89377	3.0265	7.20206	0	6.42757	4.91288	5.96499	2.66215	0.167787	5.12686	A
GSM4560670_treat	4.87139	2.90215	4.54827	2.98862	2.37313	1.87938	1.41939	4.54785	1.63355	1.36532	4.55636	2.08879	7.06068	3.88228	7.52653	0	5.68496	4.86996	6.02176	3.43861	0.198652	3.98267	A
GSM4560671_treat	5.0276	2.36574	4.71776	3.306	2.0901	1.88024	1.24536	4.4395	0.90959	1.34464	4.75678	1.88795	7.02445	3.93272	7.42162	0	6.12753	6.69914	6.24338	3.00182	0.196046	4.55399	A
GSM4560672_treat	4.52261	3.49579	5.23304	2.67397	2.68553	2.54025	2.02145	4.98737	1.57596	1.1828	4.86521	2.44029	7.53278	4.29845	7.82258	0	5.30753	4.02314	6.29514	3.85894	0.311628	3.63124	A
GSM4560673_treat	4.01939	1.90877	4.70145	2.97228	1.6102	1.28297	1.6547	3.64413	0.492482	0.868812	4.35291	2.53033	6.58868	3.23079	7.0421	0	6.72071	6.14963	5.84764	3.19565	0.235007	4.30233	A
GSM4560674_treat	4.58367	3.12908	4.4906	2.485	2.54363	2.23447	1.77404	4.76069	1.55173	0.897089	4.19064	1.94993	6.82263	4.22348	7.51594	0	4.83969	5.08023	6.20994	3.01424	0.277976	3.24985	A
GSM4560596_treat	3.37093	2.50726	4.56769	2.42936	2.20669	1.8015	1.37576	4.17951	0.826156	0.710861	4.64624	1.84671	6.60521	3.46647	7.08892	0.265804	5.9519	4.76838	5.63018	2.94929	0.143905	4.10466	A
GSM4560625_treat	2.86192	2.51286	4.5557	3.03663	1.98938	1.71688	0.170861	3.86035	0.354731	0.769411	4.51995	2.41492	6.98143	4.46932	6.8662	0.143032	4.96409	4.05834	5.39752	2.64401	0.117841	4.44934	A
GSM4560678_treat	4.61508	2.39813	4.37753	3.11809	1.7931	1.30698	1.17383	4.30454	1.19613	1.24523	4.52696	1.72625	7.08206	3.73803	7.49328	0	6.99934	6.21529	5.9796	3.25827	0.194041	4.5763	A
GSM4560601_treat	3.87423	2.48958	3.91412	2.35109	2.1221	1.15722	1.45626	4.2205	0.708947	0.299877	4.09262	1.02821	6.38699	3.90697	6.67904	0.0861279	4.1187	5.34612	5.37193	2.84473	0.223364	3.19041	A
GSM4560679_treat	4.2879	2.61616	4.25356	2.8853	1.9095	2.05501	1.2889	4.55047	1.34212	0.741222	4.5598	2.0999	7.15113	3.56194	7.45197	0	7.37341	6.94353	5.74286	3.13938	0.144028	4.74317	A
GSM4560680_treat	4.16833	2.28507	4.55249	2.79031	2.12663	2.18624	1.62225	4.5485	1.92934	0.825209	4.24316	2.08565	7.00943	3.91175	7.2716	0	6.00371	5.28872	5.86452	3.13556	0.172041	3.63309	A
GSM4560603_treat	3.82001	2.76853	4.55055	2.51301	2.1622	1.78513	1.07284	4.15479	0.863204	0.654225	4.62187	1.77771	6.88412	3.73071	7.04536	0.151709	6.26179	5.88288	5.63985	3.30708	0.147069	3.57959	A
GSM4560681_treat	4.78056	3.06883	4.68239	2.9341	2.45018	2.35252	2.10529	4.92942	1.6317	1.13548	4.56973	2.51913	7.39961	4.32484	7.64586	0.231228	6.32346	5.3679	6.44402	3.46037	0.278497	3.62904	A
GSM4560683_treat	4.45308	1.91663	4.51731	2.33197	1.64722	1.13004	1.62442	3.82535	0.776946	0.831294	4.29582	2.24324	6.543	3.01326	7.13573	0	5.62273	6.15055	5.65984	2.87041	0.174809	3.56003	A
GSM4560684_treat	4.40368	2.84346	4.27196	2.91155	2.05499	1.85741	1.36746	4.73249	1.6812	0.675608	4.54661	2.08956	7.28084	4.14096	7.36787	0.0601824	7.06894	5.74681	5.9504	3.22203	0.187948	4.47043	A
GSM4560689_treat	4.26778	2.73238	4.39658	2.6674	2.24325	1.99319	1.75463	4.58178	2.12052	0.984024	4.49367	2.43167	7.0262	3.92127	7.41235	0	5.61838	6.26595	6.07727	3.08715	0.129797	3.32383	A
GSM4560690_treat	4.20744	2.08882	4.32823	2.75418	1.88348	1.11869	1.83861	4.11361	0.838455	0.900891	4.15632	2.41557	6.60665	3.2504	7.23177	0	6.08047	5.74697	5.98404	3.21643	0.188623	3.38303	A
GSM4560616_treat	3.67528	2.71346	4.59402	2.84134	2.26107	1.73978	1.30689	4.3045	0.980776	0.486702	4.34384	1.29316	7.194	3.96738	7.14694	0.0566711	7.00097	5.56564	5.78718	3.16029	0.343689	4.224	A
GSM4560691_treat	4.90228	2.86376	4.57058	2.92911	2.21586	1.76316	0.801992	4.6601	1.61064	0.581901	4.667	1.7146	6.94254	4.02589	7.50021	0	6.63326	4.94439	6.30133	2.95049	0.232153	4.11104	A
GSM4560692_treat	4.50236	2.30581	4.38761	3.13855	2.25463	1.65381	0.531888	4.6594	1.60637	0.650229	4.28247	1.43177	6.95803	4.15864	7.31955	0	6.17152	5.08366	5.86007	2.77331	0.159541	4.09142	A
GSM4560693_treat	4.2028	2.69704	5.46166	2.66226	2.11763	2.28344	1.81636	4.24368	1.33974	0.91944	4.79391	2.19384	7.27674	3.72737	7.25023	0.168887	6.39526	5.73461	6.09383	3.50823	0.0636044	3.70422	A
GSM4560636_treat	3.16876	2.70595	4.16341	2.38399	2.11045	1.53071	1.13749	4.37489	0.589062	0.112358	4.23521	1.19162	6.96593	3.3492	7.04452	0.0904431	7.37068	5.3262	5.59394	3.36694	0.106098	3.62034	A
GSM4560792_treat	3.02689	2.89115	4.75738	2.58827	2.20809	1.75929	1.35316	4.49597	0.868545	1.17609	4.45623	1.41911	7.42011	3.52477	7.5311	0.208236	6.79904	6.0229	5.91267	3.61433	0.0790947	4.02996	A
GSM4560629_treat	3.15721	2.38478	4.50973	2.99395	2.08108	1.6341	0.32331	4.15329	0.593762	0.798578	4.58375	1.93085	7.10976	3.66242	7.03149	0.250112	7.09508	4.99119	5.53007	3.08346	0.0677664	4.36997	A
GSM4560696_treat	4.45707	2.02729	4.42904	3.35608	1.95634	1.8839	1.21064	4.17465	1.39737	0.857642	4.46172	1.71525	6.74848	3.79559	6.86676	0.0713204	6.08198	4.91444	5.90699	2.78429	0.0648584	4.33977	A
GSM4560618_treat	3.729	2.7103	4.223	2.49721	1.98355	1.72013	1.08479	4.34741	0.673887	0.778027	4.38346	1.7142	6.74192	3.77302	7.0019	0.162146	6.59504	4.53648	5.58346	3.12498	0.0684205	3.38275	A
GSM4560697_treat	4.06476	2.2203	5.01528	3.88946	1.63641	2.02893	0.0340253	3.89406	0.465656	0.873524	4.78967	3.10225	7.70772	2.9859	7.32566	0.307303	7.9754	6.56969	6.18356	2.16916	0.289925	5.69785	A
GSM4560619_treat	3.40893	2.75129	4.4663	2.82427	1.94443	1.6451	0.614092	4.03508	0.526731	0.451102	4.27179	1.42809	6.99906	3.54357	7.00688	0	6.52359	5.04387	5.5203	3.14579	0.246393	3.57158	A
GSM4560699_treat	4.48059	2.0546	4.59414	3.18237	1.97189	2.06672	1.58211	4.62969	1.49716	1.47785	4.45889	1.68171	7.15572	4.1358	7.54582	0.256369	6.57875	4.66159	5.97	3.04265	0.190501	4.4524	A
GSM4560621_treat	2.73131	2.2879	4.13025	2.56465	1.79843	1.34595	0.929583	3.65765	0.532575	0.289322	4.26656	1.62853	6.58436	3.13484	6.67774	0	6.43279	4.75279	5.13111	3.01643	0.0732329	3.72755	A
GSM4560633_treat	3.90508	2.93575	4.63716	2.79313	2.23328	1.7542	1.54682	4.30218	0.635751	0.682392	4.08612	2.04143	7.14035	3.33963	7.15456	0	6.32626	5.43146	5.90885	3.57726	0	2.94299	A
GSM4560703_treat	4.56354	2.27726	5.03999	3.04346	1.81348	1.23942	0.892473	4.10318	0.762255	0.847851	4.73709	2.59208	7.05333	3.74769	7.2681	0.161323	6.65998	6.13569	5.87292	3.48618	0.0606561	4.03727	A
GSM4560706_treat	4.71734	2.21192	4.8518	3.16363	1.71092	1.08986	0.513342	4.00972	0.95872	1.0633	4.86051	2.63512	7.0518	3.35066	7.58717	0	5.87701	5.20796	5.92912	3.62676	0.197789	4.53351	A
GSM4560707_treat	4.8656	2.97399	4.63415	3.12267	2.25902	2.02379	2.14227	4.93186	1.8476	0.973836	4.4432	2.33129	7.04941	4.22988	7.45027	0.0646594	6.48385	5.55914	6.27189	3.32156	0.23227	4.22462	A
GSM4560709_treat	4.26026	1.96621	4.40852	3.14464	1.59952	1.11733	0.460688	3.59254	0.554703	1.08013	4.33366	2.36723	6.89572	2.79407	7.01445	0	5.80834	4.91468	5.60398	3.10348	0.102208	4.32243	A
GSM4560710_treat	3.55726	1.96495	4.52802	2.64222	1.93053	1.67045	1.63305	4.03995	0.799605	0.679573	4.74887	1.99115	6.89421	3.3945	7.24788	0	6.29579	4.7563	5.85369	3.33064	0.158707	4.17798	A
GSM4560712_treat	2.76735	1.82389	4.16168	2.62553	1.51156	1.40478	0.515799	3.16076	0.219779	0.344362	3.91073	1.5161	6.7869	2.61996	6.63341	0	5.82297	4.85687	5.06386	2.56785	0.0962106	3.95021	B
GSM4560713_treat	3.82847	2.8623	5.05617	2.62307	2.28328	2.66744	2.02095	4.49702	0.80924	0.919104	4.75153	1.66144	7.17401	4.15518	7.33851	0	6.06283	5.14133	6.11061	3.49673	0.215907	3.90523	A
GSM4560714_treat	4.26055	2.91468	5.2049	2.64589	2.50922	2.37595	2.47228	4.66557	0.896254	1.49787	4.55189	1.62121	7.31225	4.03025	7.53856	0	6.27327	6.48634	6.26197	3.98168	0.319511	3.54929	A
GSM4560715_treat	3.3292	3.01627	5.02711	2.58683	2.21137	2.10892	1.15163	4.48632	0.884451	0.623788	4.45023	1.91705	7.26994	3.55487	7.1487	0.182723	6.68551	6.18704	5.98111	3.43258	0.0577454	4.04725	A
GSM4560718_treat	4.26582	3.23614	4.79641	2.93058	2.6446	2.15538	1.29408	4.63527	1.39557	0.885339	4.61288	2.0461	7.17349	3.9893	7.45849	0	6.04831	4.80807	6.05136	3.48881	0.220721	3.80893	A
GSM4560719_treat	3.75362	1.56478	4.84557	3.8044	2.37769	1.95513	0.504762	4.18043	0.872126	0.576242	4.56336	3.44402	8.13193	3.37478	7.84689	0.0577642	7.72838	5.89628	5.65272	3.46566	0.132738	5.22453	A
GSM4560720_treat	3.17152	2.82603	4.48735	2.45596	2.25321	1.76125	1.50216	4.21119	0.565432	0.161356	4.32621	1.32371	6.95483	3.4006	7.13742	0	5.70932	4.4697	5.86692	3.39764	0.0435288	3.27193	A
GSM4560724_treat	3.7608	1.99822	3.75096	2.58052	1.81261	0.881104	0.408339	3.93171	0.70034	0.720434	3.63875	1.88195	6.59614	4.025	6.83462	0.0589709	7.19875	5.81847	5.30012	2.86708	0.0848406	4.44471	A
GSM4560725_treat	4.35594	2.99018	4.88473	3.04684	2.79692	2.28615	1.73205	5.27981	1.85358	1.55614	4.63963	2.56562	7.69809	4.35271	7.62921	0	6.99518	6.98871	6.17216	3.83656	0.292839	3.79486	A
GSM4560734_treat	3.98109	2.91462	5.97521	2.68247	2.62865	2.80867	2.28475	4.66351	1.37744	0.97421	4.96231	1.95546	7.74749	3.65659	7.65	0	6.18938	6.53577	6.21698	3.91465	0.0238162	3.57675	A
GSM4560739_treat	3.67893	3.06914	4.42754	2.02518	2.35882	1.74518	1.9227	4.57904	1.14563	0.639289	4.41074	2.22845	7.30319	3.57425	7.35817	0	6.84117	5.28027	5.89253	3.63446	0.265502	3.05349	A
GSM4560785_treat	3.3124	2.64093	4.8351	2.71923	2.16783	2.17416	1.53397	4.20501	0.796414	0.733527	4.92487	1.3122	7.21474	3.04645	7.40991	0	6.15537	5.58556	6.07636	3.54613	0.163598	4.398	A
GSM4560786_treat	3.02144	2.51741	4.1833	2.8827	2.14981	1.6906	1.13377	3.91933	0.224459	0.366163	4.02286	1.01432	6.83636	3.01207	7.0129	0	5.94151	5.06697	5.42462	3.05491	0.262896	4.07547	A
GSM4560787_treat	2.4537	1.88203	4.12337	2.05106	1.73438	1.63263	1.0607	3.34881	0.300424	0.521286	3.79621	0.42905	6.2952	2.35849	6.42966	0	5.28797	4.65185	5.03172	2.80158	0.0635913	3.43711	B
GSM4560788_treat	2.88936	2.04367	4.05744	2.56723	1.86903	1.42588	0.887489	3.75905	0.353895	0.442792	3.97827	0.350352	6.49928	2.70014	6.66476	0	5.62205	5.18998	5.22093	2.6891	0.103517	4.14037	B
GSM4560745_treat	2.95084	2.41019	4.07195	2.43903	1.78245	1.46175	1.42027	3.54977	0.623938	0.475119	3.52095	0.659235	6.33022	3.02485	6.56507	0.319419	5.74	5.55502	5.07569	2.94429	0.0985164	3.50423	A
GSM4560746_treat	3.14494	2.00624	4.52211	2.74338	1.63434	2.04722	0.921459	3.60979	0.447543	0.739027	4.57415	1.7058	6.68398	3.28224	6.8209	0.170255	5.84858	4.64427	5.36331	2.65496	0.0848997	4.17382	A
GSM4560747_treat	3.29547	2.34394	4.12534	3.03924	1.79565	1.42364	0.219204	3.79046	0.451672	0.48699	4.06398	1.28923	6.723	3.11676	6.94407	0	7.13367	5.35113	5.44159	2.95431	0.0943119	4.50804	A
GSM4560748_treat	4.33562	1.92356	4.23495	2.78337	2.06617	1.48471	1.55883	4.18054	1.23454	0.882038	4.33071	1.66247	7.11582	3.62342	7.42222	0.128983	6.87171	5.46007	5.87115	3.28854	0.117505	4.07718	A
GSM4560749_treat	3.43642	2.98812	5.22756	2.3417	2.39559	2.48764	2.15558	4.38847	0.838914	0.794911	4.71866	1.97112	7.40547	3.88266	7.48546	0.250213	5.9517	5.46086	6.13261	3.81839	0.207458	3.26474	A
GSM4560750_treat	3.90467	2.93968	5.01049	2.53162	2.04463	2.05543	2.02479	4.29249	0.797095	0.705289	4.10636	1.22447	6.97254	4.12762	7.17013	0	6.85666	5.50677	5.91924	3.44933	0.168331	4.05105	A
GSM4560751_treat	4.0079	2.50471	5.48124	2.3545	2.12749	2.44465	1.88318	4.26887	0.860525	0.979581	5.04585	0.970695	7.38869	4.22963	7.0952	0	5.02259	5.31151	6.22602	3.51174	0.178971	2.78181	A
GSM4560752_treat	3.70912	2.37515	4.76014	2.52481	2.0099	1.91155	1.4266	4.03855	0.752202	0.337778	4.30232	1.07911	6.65587	3.5246	6.87183	0	6.32743	5.75133	5.70079	3.12737	0.193332	2.91027	A
GSM4560753_treat	4.07247	2.85354	5.19292	2.52973	2.37926	1.82374	1.54941	4.67858	1.18234	1.20441	4.214	1.80385	7.6671	3.74585	7.43639	0	6.85339	6.09439	6.37631	3.88578	0.214801	3.77702	A
GSM4560754_treat	3.49711	3.00569	4.92098	3.09249	2.13215	2.07241	1.52258	4.47441	0.795434	0.787154	4.83237	1.19596	7.56459	3.62949	7.10949	0	6.6089	6.02961	6.05358	3.65087	0.104518	4.37237	A
GSM4560755_treat	3.35105	3.25567	5.0617	2.48191	2.48561	2.36025	2.02876	4.39512	0.986566	1.09726	4.66984	1.46631	7.38159	3.63399	7.44003	0.265757	6.37397	4.43841	6.03252	3.83088	0.162586	2.87599	A
GSM4560756_treat	3.94496	2.93569	5.55626	2.54008	2.20541	2.1317	2.04423	4.34381	0.698292	0.769912	4.87001	1.18997	7.67873	3.20056	7.45321	0.38046	6.07712	6.07042	6.48366	3.85492	0.359436	4.41464	A
GSM4560757_treat	3.4521	3.25027	5.34695	2.53227	2.46082	2.30624	1.31372	4.34632	0.563784	0.656493	4.9372	2.05449	7.56788	3.5282	7.41994	0	5.88987	4.84361	6.16291	3.6608	0.0912027	3.18385	A
GSM4560758_treat	4.67418	2.80973	5.16498	2.90042	2.35887	2.61513	1.68368	4.68303	1.21562	0.910082	4.47191	1.50238	7.50285	4.25765	7.2938	0	5.55946	5.70909	6.21329	3.39523	0.0952768	3.54714	A
GSM4560759_treat	4.1721	3.46556	5.40153	2.62465	2.52154	2.72379	2.39117	4.92787	1.75135	1.21527	4.99348	1.85269	7.73846	4.11151	7.61491	0	6.64998	5.22747	6.38639	3.7993	0.186987	3.63564	A
GSM4560760_treat	3.90423	3.47105	5.31007	2.53255	2.6495	2.36632	2.04957	4.70405	0.817915	0.629961	4.97746	1.20198	7.76665	3.95276	7.70442	0	7.19679	5.53666	6.43688	3.89459	0.271477	4.01124	A
GSM4560761_treat	4.00209	2.79063	5.57433	2.46137	2.44557	2.49488	1.90898	4.53683	1.05487	0.701978	5.07632	2.4619	7.52167	3.48523	7.39797	0.369643	6.23955	5.31863	6.39706	3.3603	0.174665	3.37905	A
GSM4560762_treat	3.07178	2.58685	4.81807	2.50658	2.02988	1.69681	1.00808	3.99939	0.569465	0.658411	4.22728	0.910231	7.7527	3.38866	6.91734	0	7.2817	5.81832	5.6396	3.17614	0.11254	3.09239	A
GSM4560763_treat	3.88567	2.51511	5.7797	2.42427	2.43088	2.9819	2.01722	4.58449	0.822987	0.782386	4.90515	2.11588	7.44696	3.59852	7.14784	0	6.01598	6.11755	6.3106	3.42728	0.225058	3.22814	A
GSM4560764_treat	3.81804	3.10811	5.09526	2.69571	2.42987	2.31813	1.82688	4.39487	0.90711	0.739145	4.80767	2.51044	7.73465	3.80399	7.57381	0	6.17287	5.77876	6.23673	3.85764	0.209012	3.62373	A
GSM4560765_treat	3.61985	2.50318	4.56355	2.17747	2.1235	2.05382	2.02259	4.19386	0.902294	0.637069	4.48646	1.80882	6.96625	3.65905	7.01706	0	6.97434	5.51686	5.82347	3.5505	0.192544	3.3175	A
GSM4560766_treat	3.25642	2.85107	5.0692	2.29895	2.51855	2.2787	1.95488	4.55593	0.675602	0.649069	4.38101	1.63058	7.31425	3.13428	7.40618	0	6.13789	7.52578	6.18915	3.63853	0.156248	3.77556	A
GSM4560767_treat	3.77299	3.36089	5.10151	2.56904	2.77888	2.49589	2.06988	4.82302	1.27301	0.843611	4.60211	2.67255	7.66928	4.08248	7.73732	0.322536	6.96974	6.38482	6.19539	4.23119	0.184456	3.60459	A
GSM4560768_treat	3.75317	2.82578	4.90545	2.33979	2.22644	2.32938	2.5013	4.1691	0.635134	1.04365	4.40123	1.90518	7.00922	3.25936	7.00181	0	5.76615	5.84781	6.03744	3.23695	0.166026	3.71542	A
GSM4560769_treat	3.4326	2.47401	4.5566	2.63084	2.14639	1.67712	0.882381	4.22878	0.773928	0.334676	4.56431	1.10896	7.31124	3.74461	7.3644	0.0668122	7.5228	6.07	5.79739	3.71493	0.0246079	4.25379	A
GSM4560770_treat	3.5533	2.55729	4.97103	2.61502	2.24415	1.88986	1.10621	4.18728	0.724734	0.962314	4.49605	1.6731	7.14994	3.2873	7.35625	0	6.30158	5.27038	5.8616	3.42797	0.0617676	4.3901	A
GSM4560771_treat	3.33733	2.68346	5.57831	2.48318	2.4268	1.98872	1.96655	4.41965	0.821907	0.703891	4.56388	1.62912	7.635	3.69623	7.50721	0.0632999	6.72452	7.25553	5.88468	4.14585	0.197248	3.69706	A
GSM4560772_treat	3.64015	3.05629	4.91057	2.8691	2.53693	2.10863	1.34461	4.79767	1.12297	0.849604	4.51116	1.66661	7.74142	3.75531	7.44041	0	6.38651	5.45183	5.95324	3.50278	0.207145	4.51003	A
GSM4560773_treat	3.92024	3.135	5.14242	2.77884	2.36601	2.43602	1.54921	4.48295	1.09694	1.34297	5.1842	1.99031	7.47166	4.06518	7.59364	0	6.34574	6.02848	6.17274	3.77559	0.169946	4.34869	A
GSM4560730_treat	3.83637	2.68713	5.33226	2.62528	2.41121	2.03387	2.09902	4.43327	1.22424	1.52626	4.73572	1.72964	7.21704	3.86305	7.30712	0	6.43667	6.79835	6.07062	3.68	0.302912	3.41595	A
GSM4560731_treat	3.73465	2.43891	4.70029	2.96406	2.21365	2.277	1.11541	4.26735	0.792364	0.60661	4.45688	1.78815	7.21454	3.44926	7.37429	0	6.55323	5.5013	5.89799	3.51871	0.263701	4.29133	A
GSM4560783_treat	3.45196	3.11463	4.75133	2.1335	2.54297	2.5036	2.14719	4.55725	0.62204	0.686208	4.44022	1.9094	7.18944	3.6692	7.45437	0	6.14136	5.77182	6.17728	3.75493	0.16529	2.43608	A
GSM4560784_treat	3.58092	2.82823	4.63948	2.76402	2.31156	1.74911	0.928901	4.29042	0.648064	0.934441	4.45528	2.32741	6.94516	3.16368	7.14514	0	5.25039	5.41089	5.70554	3.01575	0.175667	4.37594	A
GSM4560530_treat	4.28167	2.86326	4.55198	2.72654	1.97053	1.85481	1.12569	4.4093	1.10915	0.639313	4.18958	1.55935	7.08574	4.01028	7.00157	0	6.34429	4.45329	5.94676	3.14797	0.144142	3.65902	A
GSM4560535_treat	3.02183	3.05177	4.79732	2.76265	2.08459	2.1188	0.843084	3.88883	0.529783	0.346403	4.33522	2.00023	7.38038	3.65219	6.87519	0	5.46191	5.42569	5.69953	2.91819	0.0884448	3.18967	A
GSM4560538_treat	3.19094	3.02145	4.51738	2.32963	2.1075	1.92251	1.04648	4.16216	0.818698	0.256014	3.84044	1.59011	7.14762	3.76728	6.91415	0	3.12745	2.37173	5.72472	3.08828	0.066139	2.37774	A
GSM4560542_treat	3.39978	2.87592	4.67944	2.23356	2.13562	2.05877	1.52149	3.8332	0.675478	1.00905	4.62786	1.45764	6.98556	3.7427	7.04024	0.349576	4.35438	4.62268	5.52173	3.30416	0.087049	2.88626	A
GSM4560505_treat	3.51593	2.25958	4.41178	3.13827	1.72743	1.67257	0.601985	3.76727	0.371708	0.515896	4.37736	1.09899	6.7717	3.23471	6.60072	0	5.77508	4.94847	5.41967	2.93247	0.15337	4.09169	A
GSM4560507_treat	3.19995	2.02625	4.72943	3.24012	1.96979	1.6656	0.600306	3.85543	0.404941	0.514417	4.31101	1.99749	6.91691	3.47691	6.93571	0	6.86138	5.35962	5.61846	3.01758	0.0666073	4.33613	A
GSM4560508_treat	3.29456	2.76735	4.54323	2.8388	2.06694	1.78887	1.71471	4.16888	0.50542	0.801616	3.97255	1.2588	6.96811	3.45538	7.04791	0	5.74759	4.53868	5.70735	3.35097	0.173646	3.6433	A
GSM4560515_treat	2.81453	3.03762	4.47434	2.39469	2.40861	1.65255	1.84681	4.5985	0.435021	0.531815	4.359	1.51505	7.35304	2.95145	7.38028	0	7.16938	5.54523	6.05546	3.39869	0.0788635	3.87945	A
GSM4560509_treat	3.3609	3.1644	4.6047	2.54064	2.17405	1.7936	1.41355	4.3621	0.529856	0.4853	3.9226	1.59693	7.21917	3.31526	7.25032	0	6.51485	5.11283	5.83936	3.56799	0.118531	3.10727	A
GSM4560513_treat	3.26819	2.31531	4.58342	2.71842	2.1302	1.72736	1.72951	4.06716	0.488823	0.560093	4.43829	1.49769	6.8199	3.10741	6.73887	0	5.46812	6.49117	5.71825	3.05172	0.127094	2.82442	A
GSM4560512_treat	2.92565	1.19717	4.64596	2.97829	1.94833	2.08974	0.149953	3.80497	0.244911	0.112141	4.39348	2.19276	6.83906	3.18821	6.38231	0.111978	4.90727	5.50207	5.44686	2.14832	0.0518806	4.38881	B
GSM4560514_treat	3.70863	2.74823	4.44886	2.49673	2.16719	1.67692	0.583665	4.06627	0.934058	0.658109	4.2459	1.31579	6.74224	3.40255	6.78328	0	5.65827	4.77664	5.73215	3.03405	0.0560683	3.12818	A
GSM4560517_treat	3.24534	3.18353	4.85923	2.58373	2.36102	2.12608	1.47876	4.64876	0.648645	0.827853	4.53252	1.48688	7.22646	3.71295	7.17875	0	4.86862	5.56119	6.36347	3.38068	0.224682	3.74628	A
GSM4560518_treat	3.29347	2.62063	4.34056	2.55896	2.07495	1.6435	1.12945	3.91884	0.52746	0.460112	3.93235	1.08864	6.94896	3.17346	6.74773	0.0531225	5.93192	4.88982	5.43313	3.10185	0.131315	3.02379	A
GSM4560525_treat	2.61348	2.64564	4.51607	2.15447	2.14865	1.59455	1.14261	3.95324	0.298094	0.709338	4.38932	0.942587	6.8726	3.03229	6.82245	0.0932177	5.1932	5.56584	5.43499	3.28034	0.0173696	3.69293	A
GSM4560523_treat	3.63392	2.67468	4.53928	2.53984	2.00864	1.67269	1.20793	4.08879	0.509804	0.138022	4.08399	1.24563	6.72644	3.42594	6.65901	0.222894	4.17993	3.324	5.5495	2.90599	0.117551	2.67857	A
GSM4560524_treat	3.14939	0.883188	3.97721	3.60331	1.13174	1.50922	0	2.78889	0.122457	0.352128	4.21212	1.45016	6.86155	2.0677	5.7981	0	6.60135	5.31936	4.57464	0.639272	0.0977801	5.74318	B
GSM4560527_treat	2.64206	1.05935	4.09503	3.52251	1.22943	1.34001	0	2.82006	0.0561338	0.282936	3.64496	1.38577	7.03924	1.83435	5.59036	0	7.29055	6.35983	4.70044	1.35777	0.0335893	5.70126	B
GSM4560528_treat	3.27885	2.49646	4.79705	3.24358	2.02202	1.88885	0.449717	3.88755	0.356749	0.219269	4.54033	2.30414	7.0326	3.38917	6.79296	0	4.67019	3.13941	5.46518	2.8434	0.115403	4.00443	A
GSM4560529_treat	1.62532	1.61874	4.03945	2.7075	1.56717	1.19195	0.594622	3.19903	0.154565	0.212632	3.80062	0.78094	6.55307	2.44205	6.16457	0.190226	6.63189	5.05585	4.85123	2.91927	0.0719731	4.07766	B
GSM4560506_treat	1.11272	1.01061	2.76125	1.28558	0.560568	0.428604	0.635909	2.05412	0.0111028	0.105599	2.1207	0.654408	4.36291	1.55396	4.26996	0.0711456	4.20395	3.36268	3.4471	1.49463	0	2.38812	B
GSM4560511_treat	3.35263	1.99123	4.30362	2.97393	1.68067	1.38197	0.438095	3.56218	0.206788	0.4034	3.92776	1.76093	6.65857	2.67906	6.50436	0	5.64788	3.96413	5.189	2.73943	0.152938	4.13675	B
GSM4560510_treat	3.97934	2.54992	4.41169	2.55328	1.96921	1.49747	1.11828	4.09614	1.00707	0.291984	3.94855	1.54221	6.57856	3.40923	6.71979	0	5.65119	5.65986	5.36424	2.88676	0.130721	3.55524	A
GSM4560516_treat	2.91082	3.06689	4.76474	2.58635	1.97621	1.96961	1.68107	4.05172	0.57139	0.931624	4.31947	0.931961	7.23236	3.30695	7.01973	0	5.23172	3.81191	5.79639	3.34206	0.0266069	3.61265	A
GSM4560519_treat	2.77035	1.65809	4.25371	2.70445	1.62202	1.64067	1.15319	3.36916	0.345263	0.303939	4.21788	1.10995	6.77125	2.59544	6.32186	0.0731823	5.89212	5.21447	5.22033	2.73892	0.092341	4.04474	B
GSM4560522_treat	2.20857	2.70634	4.9154	2.61716	2.31887	1.8586	1.60053	4.26878	0.343874	0.37181	4.85213	1.26197	7.25583	2.94447	7.34123	0	6.29422	5.15536	5.81256	3.65232	0.0660888	3.89804	A
GSM4560531_treat	3.09087	2.42171	4.57441	2.51691	1.82554	1.7439	1.05699	4.08887	0.795854	0.719925	4.13385	1.16138	7.07955	3.16051	6.79961	0	5.51468	4.84184	5.40682	3.28877	0.110956	3.70126	A
GSM4560537_treat	3.30055	3.16583	4.8577	2.69605	2.55166	2.17239	1.73066	4.5367	0.994409	0.841103	3.91538	1.40586	7.17497	3.81294	7.10663	0	5.19523	4.72807	5.80865	3.36286	0.107706	2.39224	A
GSM4560526_treat	4.01667	2.63197	4.51222	2.50429	2.04791	1.74777	1.51722	4.26121	0.782612	0.94688	4.20074	1.3064	6.79385	3.57761	6.90171	0	4.9041	3.43642	5.58669	3.14017	0.198432	3.6364	A
GSM4560533_treat	3.62525	2.79334	4.82328	2.55594	2.15125	2.10663	0.802259	4.12323	0.819908	0.851727	4.48243	2.21361	7.08292	4.03833	6.93802	0.0529298	5.94316	4.68236	5.85389	2.72129	0.19208	3.76207	A
GSM4560534_treat	3.50731	1.94371	5.23809	2.64071	2.18763	1.81052	1.55827	3.82133	0.566256	1.14344	4.19026	1.81299	7.31143	3.11735	7.10689	0	6.13554	7.00604	5.57276	3.46775	0.0729793	3.45414	A
GSM4560536_treat	3.87764	2.87606	5.18719	3.10357	2.33782	2.03931	1.17027	4.41998	1.00835	0.817201	5.17131	2.47531	7.21697	3.81543	7.39571	0	5.89713	5.35579	6.02462	3.44131	0.105594	4.31358	A
GSM4560540_treat	3.57994	3.29118	4.79291	2.65843	2.45732	1.89896	1.53813	4.58817	0.884636	0.765298	4.6983	1.27253	7.47245	3.97745	7.24493	0	6.8993	5.80408	6.16298	3.46889	0.104514	3.57141	A
GSM4560539_treat	3.19767	3.34232	4.7533	2.61746	2.2877	1.97591	1.45113	4.20637	0.951114	1.05128	4.64501	1.52742	7.25557	3.62193	7.19346	0	5.72027	6.96257	5.97801	3.38835	0.175734	3.08408	A
GSM4560541_treat	3.25609	3.06363	5.86696	2.82792	2.40287	2.38051	1.81534	4.43556	1.06226	0.535265	4.79586	2.05063	7.61493	3.94601	7.46208	0.477639	4.90065	5.22238	6.19862	3.61097	0.029062	3.41609	A
GSM4560520_treat	2.77549	2.056	4.61771	2.45141	1.5089	1.62268	1.52598	3.72355	0.226157	0.637921	4.52573	1.1507	6.74899	2.90555	6.49589	0	7.3067	5.35948	5.64287	3.44064	0.0186359	3.63842	A
GSM4560521_treat	2.97077	2.45038	4.91842	2.48051	2.11486	1.84323	1.69781	4.34563	0.676424	1.11307	4.22395	1.18204	7.22923	3.02687	7.19424	0.175088	5.87135	6.37883	5.78056	3.38039	0.0552315	3.74329	A
GSM4560532_treat	1.48149	1.89063	4.62885	2.47951	1.5672	1.3199	1.19216	3.42051	0.0773757	0.219238	3.73465	1.19119	6.89304	2.2819	6.28894	0	6.38873	5.39421	5.16879	3.37642	0.0255142	3.98887	B
GSM4560547_treat	2.85482	2.51946	4.29956	3.14161	1.87791	2.07871	0.20852	3.6548	0.285568	0.331357	4.3001	1.26202	7.15509	3.58753	7.03542	0	3.61401	2.76574	5.28526	3.14878	0.02969	4.57645	B
GSM4560544_treat	2.89492	2.71668	4.71038	2.96668	2.10788	1.97501	0.794053	3.9986	0.262841	0.388692	4.64963	1.04397	7.14544	3.43225	7.15934	0.0514726	4.17019	3.99884	5.43765	3.21911	0.0831414	3.98814	A
GSM4560545_treat	3.21133	2.5283	4.63064	2.87333	2.18034	1.5875	0.614999	4.14434	0.418684	0.446252	4.47818	1.28897	6.92111	3.3178	6.99813	0.0880704	5.98255	6.69402	5.66441	3.08522	0.103329	4.46304	A
GSM4560546_treat	2.96823	2.03754	4.22778	2.56259	1.7948	1.82663	0.904139	3.67677	0.602195	0.369793	4.12885	0.851841	6.73087	3.30712	6.95943	0	4.30645	3.66161	5.18961	2.79674	0.0778718	3.97922	B
GSM4560548_treat	3.57269	2.05478	4.22678	2.80277	1.98673	1.46965	0.454169	4.02543	0.50778	0.369395	4.28135	1.38534	6.54074	3.54607	6.82393	0	4.55158	4.87744	5.43611	2.70105	0.215873	4.25925	A
GSM4560549_treat	3.1336	2.28693	4.36651	2.81297	1.89636	1.51766	0.472744	3.72155	0.387044	0.270836	4.55565	0.982552	6.77263	2.93195	6.99432	0	6.37734	5.59738	5.32909	2.78481	0.0981955	4.63565	A
GSM4560550_treat	3.43399	2.06737	3.99078	2.10398	1.73273	1.4738	0.699216	3.61712	0.752005	0.348334	4.04996	0.718992	6.30557	3.27181	6.57989	0.0324156	4.28489	3.15329	5.10478	2.7458	0.146931	3.46209	B
GSM4560543_treat	4.36062	1.75038	4.35586	3.78167	1.84578	1.96086	0.130073	3.95044	0.563758	1.04085	4.48375	2.48117	7.30845	3.83421	7.03504	0	7.11628	6.08632	5.63184	1.93196	0.155157	5.50776	A
GSM4560563_treat	2.29959	0.37335	2.48352	1.89856	0.532555	0.620641	0.059383	1.981	0.109409	0.161707	2.71945	0.735685	4.60582	1.52989	4.85113	0.134261	4.95365	2.35799	3.41779	0.84635	0.112245	2.877	B
GSM4560564_treat	3.13817	0.974936	3.90633	2.93512	1.3792	1.33794	0.625202	3.21703	0.244349	0.238945	3.98814	2.00664	6.43843	2.56189	6.3088	0.174367	6.2681	4.8656	5.0022	1.77826	0.0528348	4.47483	B
GSM4560565_treat	3.89566	2.1479	5.18923	2.72834	1.7492	2.02416	0.714032	3.85913	0.531331	0.850921	4.81446	2.09918	6.75779	2.83519	6.99704	0	5.82728	6.33366	5.62291	2.95153	0.0877716	4.60277	A
GSM4560566_treat	3.19505	1.11071	4.35455	2.20342	1.28517	1.17153	0.220063	3.00054	0.28063	0.363606	3.75896	1.28131	6.17652	2.66405	6.19544	0.303538	6.14356	4.16481	4.67792	1.59542	0.0403024	4.04127	B
GSM4560567_treat	3.04494	1.20508	4.05248	2.51863	1.31542	1.10876	0.239116	3.14181	0.335567	0.163148	3.99418	2.00313	6.08816	2.44911	6.25333	0	6.83048	4.51798	4.77319	1.85155	0.0811361	3.81146	B
GSM4560568_treat	2.55108	0.865915	3.31127	2.09014	0.92103	1.00356	0.188919	2.35305	0.143955	0.234566	3.16038	1.07034	5.51581	2.04119	5.50652	0.621182	5.60832	3.19217	4.01757	1.36168	0.0336124	3.98346	B
GSM4560569_treat	2.70458	1.29116	3.89897	2.52311	1.45163	1.20166	0.304207	3.05038	0.363153	0.256868	3.77288	1.2087	6.18333	2.04877	6.51263	0	5.93337	5.31881	4.7572	2.43569	0.0684002	4.3133	B
GSM4560570_treat	3.39451	1.2969	4.19713	2.13774	1.38738	1.24663	0.881686	3.28974	0.395097	0.346688	3.89	0.681493	6.13021	2.83952	6.24543	0	6.11927	6.13617	4.93532	2.35211	0.229302	3.86559	B
GSM4560571_treat	2.73895	0.757772	2.8279	1.81313	0.855093	0.700578	0.486161	2.39461	0.215322	0.333019	3.27543	1.10838	5.28355	1.93805	5.33536	0.175847	5.14466	3.95552	3.97511	1.20497	0.0376826	3.20476	B
GSM4560572_treat	2.81576	1.4199	3.81615	2.61626	1.38582	1.02589	0.30439	3.10349	0.405191	0.281177	3.69906	0.915358	6.14203	2.3182	6.31176	0	6.33469	4.77243	4.73672	2.42372	0.108332	3.9762	B
GSM4560573_treat	3.30075	0.677923	3.58012	2.18411	1.14664	1.2129	1.15468	3.03773	0.219205	0.577153	3.76073	0.738004	5.74236	2.51941	6.02896	0	4.63067	3.57747	4.48362	1.75607	0.0757277	3.85865	B
GSM4560574_treat	2.12231	0.67733	2.85576	1.38818	0.598068	0.629616	0.0946548	2.00337	0.191242	0.292998	2.68877	1.10658	5.01439	1.21603	4.92185	0.0788979	5.09979	3.57173	3.44477	1.26257	0.0219072	2.98244	B
GSM4560575_treat	2.6837	0.842494	3.33081	2.17674	0.993366	0.889258	0.348314	2.98326	0.178987	0.114285	2.91635	0.560391	5.62635	2.38565	5.99734	0	5.49456	4.02747	4.35025	1.98497	0.128766	3.32805	B
GSM4560576_treat	4.02763	1.76943	4.47025	2.64044	1.92575	1.51932	1.21174	3.87392	0.409173	0.628859	4.30422	1.94786	6.61562	3.21993	6.87845	0.408504	6.83933	5.40379	5.5562	2.93469	0.212122	4.25199	A
GSM4560577_treat	3.2992	1.72567	3.84565	2.70666	1.25285	1.15134	0.186817	3.59342	0.322774	0.225451	4.12282	0.545422	6.57033	2.51762	6.45146	0	6.63217	6.11856	4.91238	2.33236	0.0738735	4.03584	B
GSM4560578_treat	3.09814	1.11811	3.00947	2.2638	0.917479	0.935935	0.136866	2.87423	0.606559	0.491158	3.63344	0.95705	5.50576	2.93635	5.74381	0	5.13113	3.17257	4.29066	1.40805	0	3.56866	B
GSM4560579_treat	2.51988	1.44484	3.68207	2.46132	1.2925	1.18388	0.294767	3.30854	0.174895	0.441517	4.13951	1.44152	6.28122	2.20319	6.4007	0	6.09695	4.06684	4.79304	2.27834	0.0793695	3.90348	B
GSM4560580_treat	3.05758	1.31318	3.89165	2.50938	1.3385	1.44471	0.304569	3.5379	0.333285	0.581802	4.04603	1.7305	6.28234	2.64242	6.49756	0.191189	6.34035	4.93395	4.92044	2.06813	0.024523	4.28751	B
GSM4560581_treat	3.34388	1.26212	3.52843	2.4558	1.30258	1.13147	0.111602	3.34512	0.505996	0.293951	3.7684	0.515169	6.16911	2.48551	6.31917	0.0861604	5.87939	3.90388	4.92002	2.11582	0.152739	3.79639	B
GSM4560582_treat	3.09068	0.702952	3.08498	1.69798	0.686609	0.661493	0.275333	2.53697	0.269632	0.115204	2.78998	0.467711	5.23473	1.93522	5.3922	0	4.95323	3.47137	4.04827	1.07353	0.0086661	3.31539	B
GSM4560583_treat	2.52779	0.709978	3.10257	1.77263	0.869754	0.909311	0.117567	2.56606	0.248819	0.628798	3.20873	1.59673	5.22952	1.88502	5.40355	0.233829	5.3597	3.76605	4.03674	1.48221	0.0498018	3.60837	B
GSM4560584_treat	3.55156	0.809029	3.41784	2.11429	1.3121	1.28483	0.461116	3.27741	0.251985	0	3.68197	0.810315	6.04805	5.07426	6.03615	0	6.44576	4.2225	4.68843	2.09228	0.117666	3.98203	B
GSM4560585_treat	2.78369	0.868523	2.95987	1.87234	0.726658	0.563271	0.054494	2.57617	0.202241	0	2.78435	0.555333	5.5831	2.1843	5.43052	0.0516766	6.08554	4.41656	4.11488	1.27577	0.166628	3.5972	B
GSM4560586_treat	3.46056	1.69717	4.60167	2.78465	1.73124	1.69425	1.10272	3.77754	0.451003	0.394507	4.4656	1.83445	6.72266	3.13277	6.80231	0.37356	6.27261	4.93065	5.43445	2.92135	0.0287278	4.59475	A
GSM4560551_treat	3.57135	2.21126	4.4474	3.33877	1.96478	1.24651	0.353118	4.09739	0.212707	0.333722	4.37114	2.18905	6.9323	3.36132	7.23902	0	6.35027	4.38	5.61065	2.86015	0.177077	4.93174	A
GSM4560552_treat	3.53778	1.61749	4.0628	3.14191	1.58168	1.17	0.197337	3.58843	0.206031	0.633818	4.00032	1.16527	6.62161	3.03143	6.70827	0	6.0578	3.86481	5.19714	2.34509	0.114126	4.70232	B
GSM4560553_treat	2.59799	0.592098	3.41827	2.44098	0.871206	0.962091	0	2.7304	0.162513	0.142978	3.48594	0.838506	5.77606	2.42405	5.59402	0	5.19423	3.17045	4.15752	1.23854	0.0859017	3.93526	B
GSM4560554_treat	3.54342	1.26517	4.33816	3.02832	1.56744	1.74421	0.268224	3.3159	0.367277	0.687662	4.4884	1.17818	6.62647	2.94934	6.59976	0	6.42838	5.84204	5.28163	2.05784	0.159368	4.72341	B
GSM4560555_treat	2.83363	1.39109	3.95617	2.62508	1.06721	1.62389	0.0697742	2.82045	0.164183	0.240021	3.6855	1.50247	6.204	2.50985	6.12098	0.178166	6.20492	3.95841	4.76255	1.9882	0.244718	4.43889	B
GSM4560556_treat	3.17434	0.820135	3.68229	2.24078	1.06612	1.21168	0.278571	2.71295	0.274433	0.522926	3.77389	1.4591	6.11625	2.03121	6.06888	0	5.60169	4.11334	4.46764	1.2935	0.0375733	4.02921	B
GSM4560557_treat	3.13961	1.10828	3.70864	2.80486	1.26814	1.1334	0.251195	3.0558	0.127223	0.380803	3.39898	0.667513	6.3186	2.66005	6.20087	0	4.81284	2.76776	4.5317	1.75349	0.0493937	4.20979	B
GSM4560558_treat	2.66434	0.27068	3.51867	2.0333	0.669173	1.00173	0	2.38503	0.135139	0.0834986	2.89972	0.95002	5.227	1.97887	5.35635	0	4.26644	2.82289	4.00968	1.11811	0.0247086	3.2623	B
GSM4560559_treat	3.06805	1.02035	3.63955	2.37742	1.25403	1.37235	0.191572	3.38477	0.229846	0.21063	3.80068	0.742923	6.15335	2.61894	6.17553	0.129841	6.02102	4.10712	4.85316	2.15505	0.133354	3.68279	B
GSM4560560_treat	2.61586	0.814528	3.30186	2.08297	0.78668	1.05211	0.373533	2.56813	0.187842	0.0333222	3.01356	0.426713	5.68253	2.36365	5.83464	0	5.5858	3.0111	4.31202	1.38897	0.0182088	3.56022	B
GSM4560561_treat	3.49178	0.83744	4.00019	2.85334	1.38824	1.41637	0.132632	3.3655	0.197095	0.273908	4.23189	2.54965	6.4648	2.58118	6.45167	0.167103	5.94154	3.85268	5.03401	1.6109	0.0567393	4.45267	B
GSM4560562_treat	2.8153	0.808018	3.30192	2.62057	1.01474	0.933689	0	2.93293	0.280184	0.288188	3.56243	1.63081	5.90659	2.79896	5.98422	0.108249	4.9849	4.72387	4.61275	1.21465	0.0336049	4.22898	B
