# Supplementary material for: Relevance of RNA N6-Methyladenosine Regulators for Pulmonary Fibrosis: Implications for Chronic Hypersensitivity Pneumonitis and Idiopathic Pulmonary Fibrosis
Source: Front Genet. 2022 Jul 14;13:939175. doi: 10.3389/fgene.2022.939175 (PMC9329921; doi:10.3389/fgene.2022.939175)
Supplement: Supplementary file 2 [file Table3.XLSX]

## Sheet: diffGeneExp
ID	GSM4560639_con	GSM4560604_con	GSM4560631_con	GSM4560700_con	GSM4560701_con	GSM4560620_con	GSM4560632_con	GSM4560721_con	GSM4560722_con	GSM4560723_con	GSM4560623_con	GSM4560704_con	GSM4560705_con	GSM4560698_con	GSM4560702_con	GSM4560622_con	GSM4560640_con	GSM4560617_con	GSM4560630_con	GSM4560694_con	GSM4560695_con	GSM4560605_con	GSM4560611_con	GSM4560612_con	GSM4560726_con	GSM4560727_con	GSM4560728_con	GSM4560729_con	GSM4560732_con	GSM4560733_con	GSM4560613_con	GSM4560614_con	GSM4560615_con	GSM4560685_con	GSM4560624_con	GSM4560634_con	GSM4560708_con	GSM4560606_con	GSM4560628_con	GSM4560607_con	GSM4560686_con	GSM4560608_con	GSM4560609_con	GSM4560687_con	GSM4560688_con	GSM4560610_con	GSM4560602_con	GSM4560627_con	GSM4560682_con
METTL3	3.21654	4.37885	4.02634	4.64438	5.24999	3.3688	3.57252	3.94748	4.22836	3.69987	3.50463	4.3685	4.40925	4.67917	5.00427	3.4288	3.38442	3.82397	3.88838	4.16368	4.95094	4.00019	3.74337	4.14339	4.30828	3.65237	3.92109	3.54621	4.24112	3.66664	3.59249	4.05149	3.84029	4.72969	3.55953	4.25601	4.59295	3.75205	3.72086	3.81342	4.89017	4.08754	3.49826	5.41612	3.90391	4.02141	4.19539	3.5285	3.99274
METTL14	2.30842	2.84255	2.5349	2.01987	3.04564	3.23615	2.71196	2.99931	2.57929	3.20348	2.70649	3.14588	2.90709	3.01052	3.28492	2.80164	0.975925	2.74579	3.21537	3.16524	3.61944	1.89103	2.38331	3.23865	3.24665	2.5996	2.50018	2.98575	3.32514	3.10182	3.17302	3.20114	2.33696	2.76685	2.90699	2.87881	3.23576	2.81389	3.29639	3.44915	2.94967	3.31695	2.21574	2.42729	2.94221	3.0532	3.29254	2.85063	2.73739
WTAP	5.54451	4.85786	4.59374	4.29868	4.77622	4.46098	4.3836	5.27983	5.01338	5.09909	4.73838	5.77471	4.08087	5.15658	4.84712	4.3194	3.99063	4.39205	5.33724	4.96761	4.82353	4.40233	4.62755	4.77061	4.87526	5.01124	5.40605	4.96439	4.61987	5.57386	4.28899	4.75437	4.16983	4.35387	4.50788	4.75163	4.79141	4.43649	4.89338	4.79249	4.40914	4.92129	4.93998	4.48959	4.60661	4.59375	4.68857	4.86198	4.68827
VIRMA	1.71303	3.01352	3.22975	3.08215	3.11397	2.59049	2.6489	2.47852	3.32216	2.48122	2.704	2.33487	2.50101	2.82471	2.7068	2.65037	2.0814	2.95815	2.75664	2.29563	2.97795	2.91145	2.93683	2.93918	2.91476	2.8661	2.58003	2.44324	2.92442	3.2223	2.38065	3.0937	2.52493	2.63824	2.70447	2.90458	3.05421	2.71172	2.77117	2.66067	3.21475	2.69338	2.5479	3.36358	2.66773	2.88076	2.71742	3.2527	2.83038
ZC3H13	2.2588	2.63777	2.2639	1.77095	2.70506	2.51373	2.3059	2.45254	2.46173	2.56502	2.44849	2.22975	2.2096	2.54168	2.61218	2.28806	1.53658	2.18278	2.44157	2.67534	2.98442	2.06392	2.19861	2.3698	2.78366	2.17541	2.08451	2.38446	2.71997	2.77386	2.37971	2.68297	2.01415	2.29537	2.16638	2.44862	2.66294	2.42425	2.57161	2.68037	2.57183	2.59477	2.10747	2.28255	2.29825	2.35917	2.48499	2.5042	2.40145
RBM15	2.42318	1.99109	1.32983	1.08801	2.52651	1.6767	1.59324	2.16868	2.39742	2.17611	1.57131	2.4884	1.66122	2.6273	2.7086	1.35867	2.36792	1.30941	2.32166	2.26896	2.23245	1.29839	1.66873	1.78574	1.9058	1.81596	1.90813	1.80929	1.95764	2.09672	1.66851	2.2683	1.42178	1.29204	2.11726	1.8925	2.30042	1.78955	1.88785	1.91722	1.97678	1.89986	1.63352	1.17062	1.95704	1.71463	1.7887	1.98067	2.19064
CBLL1	3.26624	1.74693	0.97832	1.24809	2.00879	1.75853	1.34928	2.38083	1.25794	2.54375	1.65076	2.15361	1.28508	1.9773	1.67877	1.43967	0.95601	0.783614	1.69756	2.15789	2.12537	0.294082	1.05554	1.11273	2.15026	1.82445	1.61287	1.07235	1.25797	1.67758	1.4649	1.7139	0.405662	1.90422	1.93482	1.70405	1.76673	1.58318	1.74239	1.96855	1.39125	1.14228	1.37733	1.457	1.5243	1.20149	1.19577	1.60476	1.40972
YTHDC1	4.84546	4.86504	4.47595	3.94013	5.36154	4.63008	4.40641	4.62713	4.62532	4.3441	4.53885	4.87982	4.39334	5.00728	5.20605	4.30628	4.47763	4.23864	4.86019	5.12748	5.33661	4.14409	4.18643	4.81224	5.01302	4.35063	4.266	4.34196	5.09094	4.59277	4.54661	4.91993	4.15302	4.48847	4.53538	4.49363	5.04536	4.53627	4.70466	4.69754	4.90879	4.85382	4.20963	4.76574	4.78952	4.59619	4.81122	4.56553	4.68481
YTHDC2	0.159188	1.12618	0.923345	0.648996	2.16837	0.632429	0.700945	1.20411	1.24016	0.765081	1.01694	1.18993	0.938975	1.8232	2.35672	0.510941	0.789856	1.26911	0.804127	1.51417	2.18278	0.674287	0.880626	0.831646	1.10635	0.649312	0.644168	1.00638	1.4465	1.09357	0.940459	0.989375	0.849705	1.48235	0.634846	0.868564	1.88437	0.85059	0.594048	1.01929	1.76266	0.717967	0.539964	1.05271	1.12756	1.29841	0.990379	0.54379	1.53412
YTHDF1	0.600293	1.00096	0.596162	0.998439	0.828408	0.621744	0.863853	1.30643	0.946889	0.260115	0.936001	1.19654	0.645801	1.24868	1.01484	0.354447	0.712339	0.685669	1.14448	1.06905	0.979047	0.609373	0.64208	0.665991	0.850678	1.06333	1.45043	0.999154	1.15643	0.828185	0.7426	0.602318	0.606235	0.676079	0.916741	0.7867	0.925718	0.940109	0.9044	0.788704	1.2619	0.73829	0.867167	0.663113	0.738825	0.712648	0.618952	0.28011	0.938865
YTHDF2	4.84925	4.6755	4.41034	4.46656	4.5785	3.94911	4.24116	4.44944	4.84749	4.80423	4.45892	4.79884	3.74598	4.95429	4.91541	4.46446	3.88705	3.88995	4.64491	4.77638	4.58814	4.37281	4.39916	4.6064	4.16795	5.06787	4.73671	4.56077	4.27942	4.79534	4.50657	4.53047	4.27289	4.30197	4.07793	4.44938	4.55874	4.44014	4.71996	4.1027	4.59537	4.84909	4.83335	4.5357	4.22123	4.62838	4.52343	4.72132	4.74667
YTHDF3	3.05468	2.27018	1.59454	2.74066	1.83571	1.85124	1.79677	2.36099	2.24227	2.6509	1.57687	1.83664	1.01046	2.11006	2.15233	1.26622	2.59778	1.55836	2.41675	1.80922	1.78321	2.36242	1.70498	2.12606	2.11691	1.36213	1.48374	2.2425	1.92765	1.76421	1.85176	1.80203	1.51548	1.48891	1.14886	1.77613	2.07224	1.24879	1.92283	1.44589	1.5939	1.96774	2.51755	2.43474	1.83542	1.63618	1.44454	1.75659	1.69369
HNRNPC	7.93917	7.02734	6.81992	6.392	7.07541	6.80309	6.78184	7.66886	7.27963	7.48983	7.05141	7.46643	6.16009	7.06376	7.2549	6.74367	7.2942	6.75739	7.25386	6.83912	7.22065	6.65645	7.15351	7.20744	7.27606	7.09104	7.2697	7.45861	7.2781	8.35107	6.98849	7.16733	6.71519	6.32382	6.83072	6.91081	6.92224	6.78565	7.07689	7.11972	6.95049	7.22259	7.07005	6.97274	6.91666	7.00358	7.22836	7.10258	6.6983
FMR1	3.4717	4.50424	4.02598	3.71014	4.88036	4.12576	3.63394	3.81785	4.0056	3.72214	3.76269	4.0665	4.38815	4.44187	4.96769	3.5061	3.38207	3.70884	4.34232	4.46871	5.26271	3.94959	3.78901	4.29608	4.12776	3.73231	3.26075	4.08236	4.39894	3.45514	4.01251	4.36648	3.96496	4.15756	3.82947	3.67164	4.4257	3.73585	4.12501	4.1959	4.48611	4.09944	3.85074	4.42781	4.18831	4.08642	4.16374	3.93725	4.5076
HNRNPA2B1	7.30611	7.55162	6.95417	7.17276	7.83439	6.99461	7.12274	7.82732	7.69285	7.68203	7.23102	7.95298	7.08914	7.99302	7.81056	6.93403	7.56254	6.76704	7.48595	7.82858	7.73179	6.91067	7.13848	7.39807	7.48107	7.54478	7.20594	7.4718	7.30189	8.31966	7.10654	7.52186	6.90618	7.33049	6.97639	7.22905	7.52276	7.2133	7.28658	7.41859	7.5789	7.38627	6.97054	7.79232	7.25862	7.21685	7.52123	7.1945	7.32323
IGFBP1	0	0	0.105264	0.385776	0	0.0584944	0	0.324443	0	0	0	0.331118	0	0	0	0	0	0	0	0	0	0	0	0	0	0	0	0.0669382	0	0.0902073	0.0501567	0	0	0	0	0	0	0	0	0	0.0572269	0	0.0567751	0	0	0	0.052267	0.0550602	0
IGFBP2	4.83295	4.44723	5.5045	6.05865	5.21182	5.23331	3.16867	4.51024	5.75275	3.84603	5.59091	4.90473	4.33416	4.50339	3.49271	5.76201	5.25747	5.51497	4.08414	4.00329	4.47507	4.80926	5.68155	6.73815	5.79759	4.53602	4.10385	5.19198	5.27436	4.76553	3.89952	5.15313	4.34482	4.53026	5.46143	3.82805	3.73154	4.55126	5.06368	5.27176	5.92469	4.87098	4.79663	5.10836	6.0659	4.37092	4.15668	4.01217	5.93168
IGFBP3	5.73408	5.18506	5.33097	3.96018	4.65657	5.68026	4.84142	4.10963	4.42987	4.67716	5.0319	4.31076	3.49976	4.8406	4.01987	4.9615	5.11796	6.65099	5.94712	4.27789	4.06196	5.13033	4.52962	5.03571	5.09963	4.60255	4.93969	4.87298	3.90745	4.33819	3.3754	4.71547	3.88369	5.33768	5.76952	3.77159	4.5545	6.10443	5.71175	5.41404	3.96786	4.74889	5.16042	4.80209	5.83239	3.55735	4.44268	4.83945	4.60647
RBMX	6.20546	6.16394	5.6912	5.67122	6.39803	5.89742	5.51673	6.32143	6.18077	6.39391	5.89662	6.44092	5.76	6.48366	6.35555	5.65667	5.468	5.61964	6.12581	6.38368	6.5016	5.48211	5.50051	6.02752	6.27289	6.02959	5.91336	6.08176	5.97967	6.18256	5.78071	6.12827	5.32405	5.81134	5.88405	5.84413	6.22623	5.85653	6.02506	6.2267	6.08796	6.1234	5.61592	6.15881	6.16706	5.81448	5.95093	5.9825	5.91621
ELAVL1	3.70538	3.2745	3.31057	2.93157	3.47049	3.24579	3.28273	3.88297	3.04468	4.00098	3.22166	3.58675	2.39061	3.04294	3.25204	3.12794	3.37747	2.8782	3.65926	3.37892	3.61052	2.79528	3.09004	3.51772	3.61852	3.60641	3.09882	3.38333	3.44209	4.15483	3.34534	3.4933	3.01217	2.66664	3.25977	3.40734	3.28018	3.32137	3.51037	3.55937	3.08424	3.32914	2.92971	3.44431	2.86969	3.2806	3.42849	3.30106	2.66736
IGF2BP1	0.0778006	0.164732	0.0958273	0.1522	0.132472	0.220572	0.10337	0.35002	0.147743	0.18401	0.124667	0.303441	0.284287	0.403495	0.389203	0.206695	0.196201	0.220789	0.128041	0.34793	0.23385	0.251532	0.0945276	0.185436	0.305734	0.229373	0.0650077	0.22942	0.39152	0.174788	0.174276	0.316782	0.11019	0.276765	0.199126	0.314464	0.191242	0.130241	0.328174	0.314839	0.419835	0.234749	0.177738	0.46531	0.333545	0.364917	0.198228	0.285517	0.27226
ALKBH5	1.44393	4.21691	4.00551	4.41907	3.62323	2.9787	3.68133	2.33655	4.46845	3.3035	3.60095	2.80602	2.96068	3.60189	4.12574	3.90979	4.04344	3.57292	4.2945	2.93094	3.98141	4.15083	4.48118	4.00885	3.43241	3.56384	3.27104	3.18919	3.09669	3.93955	3.05562	3.42409	3.72669	3.16242	2.45991	3.65989	4.1069	3.73132	3.95873	3.39036	4.07839	3.59477	4.05304	4.21494	3.41124	3.61325	3.93543	4.38101	4.00151
[truncated: 239 more columns]
