# Supplementary material for: Relevance of RNA N6-Methyladenosine Regulators for Pulmonary Fibrosis: Implications for Chronic Hypersensitivity Pneumonitis and Idiopathic Pulmonary Fibrosis
Source: Front Genet. 2022 Jul 14;13:939175. doi: 10.3389/fgene.2022.939175 (PMC9329921; doi:10.3389/fgene.2022.939175)
Supplement: Supplementary file 3 [file Table4.XLSX]

## Sheet: corresult
	METTL3	METTL14	WTAP	VIRMA	ZC3H13	RBM15	CBLL1	YTHDC1	YTHDC2	YTHDF1	YTHDF2	YTHDF3	HNRNPC	FMR1	HNRNPA2B1	IGFBP1	IGFBP2	IGFBP3	RBMX	ELAVL1	IGF2BP1	ALKBH5
Activated.B.cell	0.00798112	0.23273	0.304029	0.17234	0.177615	0.350371	0.160985	0.134762	0.0766821	0.145142	0.218902	0.12955	0.248891	0.10323	0.153387	-0.0302777	-0.0450078	0.156531	0.230207	0.190442	0.0425326	0.10877
Activated.CD4.T.cell	0.0206721	0.392766	0.553671	-0.00858193	0.410201	0.593311	0.434593	0.291666	0.221	0.29445	0.367287	0.134151	0.426038	0.229218	0.305741	-0.0770131	-0.265244	0.117173	0.381636	0.412026	0.0511088	-0.134891
Activated.CD8.T.cell	-0.102682	0.142741	0.214888	0.212837	0.10231	0.263565	-0.00728182	-0.0336075	-0.123047	-0.0275359	0.0856563	-0.00543573	0.14381	-0.006861	-0.0461563	-0.107761	-0.406488	-0.139784	0.0412228	-0.00623555	-0.0692526	0.0429817
Activated.dendritic.cell	-0.0158902	0.476076	0.540768	-0.0932508	0.440783	0.581202	0.450404	0.292874	0.213364	0.211136	0.339269	0.128418	0.4621	0.258709	0.253377	0.0132131	-0.215761	0.0328077	0.333916	0.447828	0.045241	-0.306675
CD56bright.natural.killer.cell	0.239064	0.406622	0.383841	0.0396137	0.369601	0.345106	0.447127	0.320257	0.345789	0.341875	0.302403	0.202326	0.300459	0.23016	0.407265	0.0338706	-0.0802092	0.130965	0.379135	0.439093	0.146991	-0.164054
CD56dim.natural.killer.cell	0.0563322	0.0645749	0.271654	-0.0588492	0.109232	0.184172	0.252279	0.0177666	0.0904666	0.257176	0.21535	0.0313294	0.122825	-0.00590008	0.162566	-0.0367593	-0.289165	0.0622948	0.131786	0.262826	0.0255487	-0.11706
Eosinophil	-0.0685531	0.00953338	0.0743812	-0.253294	0.0576513	0.143429	0.227401	0.0351465	-0.0482734	0.00112676	0.0513172	-0.0196486	0.0308821	-0.134644	0.0351351	0.0661472	-0.0381525	0.0426747	0.107007	0.0773113	0.0031481	-0.136413
Gamma.delta.T.cell	-0.110297	0.169868	0.307555	0.0983625	0.198118	0.301683	0.116879	0.00501876	-0.0179504	0.0516319	0.165375	0.105477	0.202449	0.00612183	0.0441682	-0.0162546	-0.408288	-0.106795	0.071959	0.104928	-0.065824	-0.115382
Immature..B.cell	-0.0470547	0.410864	0.390831	0.100629	0.35086	0.50304	0.268292	0.244809	0.12039	0.124196	0.25966	0.0669099	0.335871	0.208129	0.181445	-0.0233781	-0.262105	0.0349399	0.281432	0.27556	0.0690252	-0.0612316
Immature.dendritic.cell	0.178001	0.42636	0.539898	-0.142064	0.430175	0.47274	0.542814	0.380727	0.373356	0.35414	0.375376	0.235706	0.419728	0.312331	0.352496	0.005273	0.0687142	0.263316	0.43205	0.497441	0.171294	-0.297517
MDSC	-0.0624825	0.348992	0.426796	-0.0101361	0.321699	0.459585	0.275561	0.127321	0.0989974	0.135001	0.245051	0.0541014	0.318764	0.129845	0.151001	-0.0276576	-0.433492	-0.117547	0.19279	0.287483	-0.014156	-0.232484
Macrophage	-0.172558	0.311541	0.432995	0.0229445	0.30876	0.407676	0.267762	0.119963	0.0625564	0.0979711	0.254012	0.0613604	0.361067	0.0781907	0.16514	0.00274786	-0.226445	0.0811796	0.174082	0.35872	-0.115591	-0.129032
Mast.cell	-0.0613794	0.293679	0.26723	0.089409	0.311819	0.33504	0.191776	0.11767	0.0310356	0.10165	0.129504	0.0562052	0.19532	0.0953413	0.0744873	-0.0525171	-0.434045	-0.113995	0.16145	0.147839	0.0138755	-0.181562
Monocyte	-0.321692	-0.0685797	0.0518688	0.0278666	-0.075236	0.130401	-0.125861	-0.258155	-0.301649	-0.164839	-0.0373792	-0.142597	-0.0512471	-0.17908	-0.22762	0.053539	-0.534324	-0.325712	-0.184938	-0.144519	-0.231104	-0.0289451
Natural.killer.T.cell	-0.161442	0.180378	0.384911	0.0478469	0.225941	0.352672	0.229973	0.0047629	-0.0389902	0.119195	0.197026	0.054291	0.241509	-0.0402923	0.0980005	-0.0396567	-0.410828	0.000318411	0.105646	0.244524	-0.114033	-0.0886433
Natural.killer.cell	0.0374417	0.651313	0.522268	-0.131856	0.591879	0.564162	0.551628	0.440275	0.332283	0.27886	0.398234	0.126153	0.503959	0.348052	0.402011	-0.0340431	-0.179254	0.134459	0.417985	0.576371	0.147876	-0.383429
Neutrophil	0.0225314	0.447193	0.532247	-0.195711	0.433494	0.469867	0.480341	0.351251	0.243321	0.205514	0.317012	0.0865263	0.464846	0.277368	0.317651	-0.033423	0.0547345	0.236703	0.398855	0.499248	0.0765723	-0.273856
Plasmacytoid.dendritic.cell	0.205726	0.510976	0.651168	-0.115071	0.583854	0.594957	0.613239	0.476369	0.471138	0.41645	0.457801	0.245254	0.565253	0.35858	0.494746	0.0151771	0.0306167	0.404945	0.537269	0.62524	0.196699	-0.295705
Regulatory.T.cell	-0.147627	0.132232	0.376612	0.0396649	0.176129	0.385656	0.160719	-0.0145351	-0.0559342	0.0791583	0.204399	0.0777093	0.278422	-0.0302794	0.0750673	-0.00728067	-0.262759	0.0347902	0.101457	0.210475	-0.0747452	-0.0381638
T.follicular.helper.cell	-0.20923	0.298978	0.372247	0.0536788	0.276638	0.411637	0.152837	0.040912	-0.0403681	0.0467723	0.201321	-0.00716993	0.297146	0.0250862	0.0606592	-0.067727	-0.425717	-0.0804007	0.0963288	0.214217	-0.0808557	-0.131847
Type.1.T.helper.cell	-0.240302	0.0846007	0.251977	0.0806944	0.0938839	0.302597	0.0682884	-0.092686	-0.178613	-0.0452106	0.0963951	-0.046706	0.122404	-0.0806073	-0.07777	-0.0219097	-0.475194	-0.0914313	-0.00769304	0.0443975	-0.142978	-0.00725901
Type.17.T.helper.cell	0.000257761	0.146333	0.125295	-0.0823282	0.0983947	0.150955	0.106149	0.0663925	-0.00365983	0.0215515	0.152693	-0.101854	0.0310053	0.0481028	0.0788958	0.0309699	-0.26339	-0.174995	0.051177	0.0672833	-0.00514197	-0.116588
Type.2.T.helper.cell	0.0592529	0.472221	0.444039	-0.133611	0.529396	0.469059	0.507288	0.370689	0.338778	0.293902	0.314205	0.159431	0.412956	0.253546	0.393926	-0.0629769	-0.22781	0.0514101	0.394115	0.498023	0.0960485	-0.357589
