# Supplementary material for: Relevance of RNA N6-Methyladenosine Regulators for Pulmonary Fibrosis: Implications for Chronic Hypersensitivity Pneumonitis and Idiopathic Pulmonary Fibrosis
Source: Front Genet. 2022 Jul 14;13:939175. doi: 10.3389/fgene.2022.939175 (PMC9329921; doi:10.3389/fgene.2022.939175)
Supplement: Supplementary file 4 [file Table1.XLSX]

## Sheet: corResult
Gene1	Gene2	cor	pvalue
FTO	METTL3	0.517505	4.60263e-14
FTO	METTL14	0.518803	3.88036e-14
FTO	ZC3H13	0.509594	1.28233e-13
FTO	CBLL1	0.465197	2.53265e-11
ALKBH5	METTL16	0.664249	6.56048e-25
ALKBH5	VIRMA	0.64855	1.84651e-23
